# Supplementary material for: Relative and Quantitative Characterization of the Bovine Bacterial Ocular Surface Microbiome in the Context of Suspected Ocular Squamous Cell Carcinoma
Source: Animals (Basel). 2023 Jun 13;13(12):1976. doi: 10.3390/ani13121976 (PMC10295736; doi:10.3390/ani13121976)
Supplement: Supplementary file 1 [file animals-13-01976-s001.zip]

Archive with 2 entries (2 files):
- Gafen et al - Table S1 QDA Training Sets and Validation Sets.xlsx
- Gafen et al - Table S2 LDA Misclassification.xlsx
