# Supplementary material for: Relative and Quantitative Characterization of the Bovine Bacterial Ocular Surface Microbiome in the Context of Suspected Ocular Squamous Cell Carcinoma
Source: Animals (Basel). 2023 Jun 13;13(12):1976. doi: 10.3390/ani13121976 (PMC10295736; doi:10.3390/ani13121976)
Supplement: Supplementary file 1 [file animals-13-01976-s001.zip › Gafen et al - Table S1 QDA Training Sets and Validation Sets.xlsx]

## Sheet: Table S1- QDA Training, Validat
	Training Set 1 (n=30)		Validation Set 1 (n=8)		Training Set 2 (n=30)		Validation Set 2 (n=8)
	Sensitivity (%)	Specificity (%)	Sensitivity (%)	Specificity (%)	Sensitivity (%)	Specificity (%)	Sensitivity (%)	Specificity (%)
All primers included	100	95.5	100	83.3	100	100	100	100
Bov GAPDH primer removed	100	77.3	0	100	90.9	100	50	100
M. bovis primer removed	100	95.5	0	83.3	87.5	95.5	100	50
M. bovoculi primer removed	100	72.7	0	100	100	95.5	50	83.3
Mycoplasma primer removed	100	86.4	0	83.3	100	90.9	0	100
Staphylococcus primer removed	100	86.4	0	100	100	100	100	83.3
Pasteurellaceae primer removed	100	90.9	0	100	100	81.8	100	83.3
Prevotellaceae primer removed	100	81.8	0	83.3	87.5	95.5	100	66.7
Weeksellaceae primer removed	87.5	90.9	100	50	100	95.5	50	100
