# Supplementary material for: Relative and Quantitative Characterization of the Bovine Bacterial Ocular Surface Microbiome in the Context of Suspected Ocular Squamous Cell Carcinoma
Source: Animals (Basel). 2023 Jun 13;13(12):1976. doi: 10.3390/ani13121976 (PMC10295736; doi:10.3390/ani13121976)
Supplement: Supplementary file 1 [file animals-13-01976-s001.zip › Gafen et al - Table S2 LDA Misclassification.xlsx]

## Sheet: Table S2- LDA Misclassif
	Linear Discriminant Analysis
	Misclassified (%)
All primers included	2.6
Bov GAPDH primer removed	2.6
M. bovis primer removed	2.6
M. bovoculi primer removed	2.6
Mycoplasma primer removed	7.9
Staphylococcus primer removed	2.6
Pasteurellaceae primer removed	2.6
Prevotellaceae primer removed	0
Weeksellaceae primer removed	2.6
